# Supplementary material for: IFN-Inducible SerpinA5 Triggers Antiviral Immunity by Regulating STAT1 Phosphorylation and Nuclear Translocation
Source: Int J Mol Sci. 2023 Mar 13;24(6):5458. doi: 10.3390/ijms24065458 (PMC10049297; doi:10.3390/ijms24065458)
Supplement: Supplementary file 1 [file ijms-24-05458-s001.zip]

Archive with 1 entries (1 files):
- ijms-2267266-supplementary.pdf
